# Supplementary material for: Intra-serotype variation of Streptococcus pneumoniae capsule and its quantification
Source: Microbiol Spectr. 2025 Feb 14;13(4):e03087-24. doi: 10.1128/spectrum.03087-24 (PMC11960111; doi:10.1128/spectrum.03087-24)
Supplement: Supplemental data — The code for the macro used to measure capsule thickness via imageJ. [file spectrum.03087-24-s0005.txt]

/*===========================================================================
Set global variables for the entire plugin */

var tab = " \t";
var sampledLineWidth = 5;   // how wide is the line for plotProfile
var sampledLineLength = 91; // how long is the line for plotProfile

//===========================================================================
macro "Fix channel colors [F5]" {
    Property.set("CompositeProjection", "Sum");
    Stack.setDisplayMode("composite");
    Stack.setChannel(1);
    run("Cyan");
    Stack.setChannel(2);
    run("Grays");
    Stack.setChannel(3);
    run("Magenta");
    run("Save");
    roiManager("reset");
    roiManager("Show All");
    RoiManager.associateROIsWithSlices(false);
    RoiManager.restoreCentered(false);
    RoiManager.useNamesAsLabels(false);
    Property.set("CompositeProjection", "null");
    Stack.setDisplayMode("grayscale");
    Stack.setChannel(3);  // sets Nile red channel
    setTool("line");
}

/*===========================================================================
To prepare measurements, draw a straight line perpendicular to the cell membrane with the center of the line at the center of the bacterial cell (Nile red channel).
It is critical the center rule is followed. Then run macros by pressing F6 and F7. F6 needs to be run twice on the first image, as it opens new windows at first time execution (returns error) */

macro "Rename and save ROI Manager with numbers [F6]" {
    for (roi = 0; roi < roiManager("count"); roi++) {
        roiManager("select", roi);
        newROIname = IJ.pad(roi + 1, 3);
        roiManager("rename", newROIname);
        remapLineFixedLength(sampledLineLength);  // OPTIONAL makes the line a standard length
        roiManager("Update");  // OPTIONAL puts the updated ROI in the manager
    }

    if (getInfo("window.type") != "Image") exit("Make sure running macro from image window.");
	dir = getDirectory("image");  // where to save results
    if (lengthOf(dir) < 1) exit("Make sure the image was opened from disk.");
    title = getTitleStripExtension();
    newName = dir + title + ".zip";
    roiManager("Save", newName);
}  // end "rename and save ROI Manager with numbers [F6]"

/*===========================================================================
This function takes a straight line selection and redraws it at a fixed length with the center position constant. Units are pixels. */

function remapLineFixedLength(newLength) {
    if (!(selectionType == 5)) exit("Requires straight line selection.");  // error check for straight line
    if (newLength <= 0) exit("Length must be positive.");
    Roi.getCoordinates(xpoints, ypoints);
    xc = (xpoints[0] + xpoints[1]) / 2;  // center X
    yc = (ypoints[0] + ypoints[1]) / 2;  // center Y
    run("Measure");
    angle = newArray(2);
    angle[0] = getResult("Angle", nResults - 1) * PI / 180 + (PI / 2);  // PI/2 because the measured angle and sin function are offset by 90 degrees.
    angle[1] = angle[0] + PI;  // opposite end of the line
    for (i = 0; i < 2; i++) {
        xpoints[i] = xc + newLength / 2 * sin(angle[i]);
        ypoints[i] = yc + newLength / 2 * cos(angle[i]);
    }
    makeLine(xpoints[0], ypoints[0], xpoints[1], ypoints[1]);
}  // end remapLineFixedLength

/*===========================================================================
Get curve for FITC-Dextran channel (inverted).
- normalize to 1.
- get width at 0.5
- get curve for Nile red channel.
- get width at 0.5 */

macro "Measure selected cells [F7]" {
    print("ROI#", tab, "redWidth", tab, "greenShadow", tab, "capsuleWidth", tab, getTitle());
    for (roi = 0; roi < roiManager("count"); roi++) {
        roiManager("select", roi);
        remapLineFixedLength(sampledLineLength);
        measureEachChannel(roi, 0.5);  // Measure at intensity 0.5
    }
    selectWindow("Log");
}

function measureEachChannel(roiNum, widthAtIntensity) {
    errorFlag = "";
    maxWidthCell = 3;  // in um, the maximum width of a cell before an error flag is set
    remapLineFixedLength(sampledLineLength);
    setLineWidth(sampledLineWidth);  // reduce noise by widening the line
    sizeFactor = getSizeOfEachPointOnLine();  // how big is each point on the line
    getVoxelSize(pxwidth, pxheight, pxdepth, unit);  // only unit is used in the macro
    roiManager("Remove Channel Info");
    roiManager("Remove Slice Info");
    roiManager("Remove Frame Info");

    // Measure Nile red channel
    Stack.setChannel(3);  // Nile red channel is 3 in our images.
    profile = getProfile();
    normalizeArray(profile);
    redLeftPosition = findLeftValue(profile, widthAtIntensity);
    redRightPosition = findRightValue(profile, widthAtIntensity);
    redBacteriumWidth = abs(redRightPosition - redLeftPosition) * sizeFactor;
    if (redBacteriumWidth >= maxWidthCell) errorFlag = "red_too_wide ";

    // Measure FITC-dextran channel
    Stack.setChannel(1);  // FITC-dextran cannel is 1 in our images.
    profile = getProfile();
    normalizeArray(profile);  // it is an unusual approach to place the results in the original array
    for (i = 0; i < profile.length; i++)  // inverts the values for channel 1
        profile[i] = 1 - profile[i];  // inverts the values for channel 1
    greenLeftPosition = findLeftValue(profile, widthAtIntensity);
    greenRightPosition = findRightValue(profile, widthAtIntensity);
    greenShadowWidth = abs(greenRightPosition - greenLeftPosition) * sizeFactor;

    capsuleWidth = (greenShadowWidth - redBacteriumWidth) / 2;

    print(roiNum + 1, tab, redBacteriumWidth, tab, greenShadowWidth, tab, capsuleWidth, tab, errorFlag);

    run("Select None");
    selectWindow("Log");
}  // end measureEachChannel function

/*===========================================================================
Functions to identify positions that cross the desired threshold
- Expected input is an array normalized from 0 to 1 inclusive, but it will work on arrays of any range as long as all elements are numbers.
- Returns "i" which is the position in the array of the first pixel intensity which crosses the threshold.
- This needs to be converted to um using getVoxelSize and the length of the line. */

function findLeftValue(a, threshold) {
    for (i = 0; i < a.length; i++) {
        if (a[i] >= threshold) {
            leftIndex = i;
            i = 999999;  // exits loop; would be cleaner with repeat until, but this works
        }
    }  // for
    return (leftIndex);  // else return the position in the array of the edge
}  // end findLeftValue function

function findRightValue(a, threshold) {
    for (i = a.length - 1; i >= 0; i--) {  // get right
        if (a[i] >= threshold) {
            rightIndex = i;
            i = -1;  // exits loop
        }
    }
    return (rightIndex);  // else return the position in the array of the edge
}  // end findRightValue function

//function to normalize array to measure channel intensities
function normalizeArray(a) {
	Array.getStatistics(a, min, max, mean, stdDev) ;
	for (i=0; i<a.length; i++)
		a[i] = (a[i]-min) / (max-min);
} 

/*===========================================================================
Function to translate the position of each point on the line into micrometers.
The number of points on a line and the size of each point may vary depending on the angle of the line.
This function returns the linear length of each point on the line so that the points' distance between the left and right intensities of the plot profile curve can be converted back to µm. */

function getSizeOfEachPointOnLine() {
    run("Set Measurements...", "area redirect=None decimal=2");
    run("Measure");
    lineLength = getResult("Length", nResults - 1);
    profile = getProfile();  // get the profile just to know how long the array is
    pointsOnLine = profile.length;
    spatialScalePerPoint = lineLength / pointsOnLine;  // µm/points
    return (spatialScalePerPoint);
}  // end getSizeOfEachPointOnLine

// end "measure selected cells" macro

/*===========================================================================
- Multichannel plot profile makes in-register intensity plots of multiple channels and overlays them.
- This produces a graphical result based on the default plot profile command where normalized (0-1) LUT values are plotted.
- If the variable makeOutputTable = true, then a table is also created with the plot profiles per channel. This table may be saved to import the data into other software.
- makeOutputTable = false to turn off table reporting.
- Macro works on multichannel images of any number. If you ever need more channels than assigned to array processChannel, just add more. You may choose which channels to plot and which not to plot. In the array processChannel, 1 means plot the channel and 0 means don't plot the channel.
- If run on a hyperstack Z or T series, only the current T &/or Z is operated on.
- Macro operates on the channels set to 1 in the array processChannel.
============================================================================*/
 
macro "Multichannel plot profile graphical output" {
    makeOutputTable = true; // Set to false if you don't want an output table
    processChannel = newArray(1, 0, 1, 0, 0, 0, 0, 0, 0, 0, 0, 0, 0, 0); // Choose which channels to plot or not plot
    Stack.getDimensions(width, height, channels, slices, frames);
    original = getImageID();
    t = getTitleStripExtension();
    mergeString = "";
    newChannelNumber = 1;
    newExecution = true;

    for (c = 1; c <= channels; c++) {
        if (processChannel[c - 1]) {
            selectImage(original);
            Stack.setChannel(c); // Set channel
            Color.getLut(reds, greens, blues);

            if (makeOutputTable) {
                profile = getProfile();

                if (newExecution) { // Create a new output table
                    getPixelSize(unit, pixelWidth, pixelHeight);
                    run("Set Measurements...", "area redirect=None decimal=2");
                    run("Measure");
                    distances = newArray(profile.length);
                    pixelSize = getResult("Length", nResults - 1) / profile.length; // um per pixel
                    for (d = 0; d < profile.length; d++)
                        distances[d] = d * pixelSize;
                    Table.create(t + "_results");
                    Table.setColumn(unit, distances);
                    newExecution = false;
                }

                // Normalize the profile values using custom functions
                maxProfileValue = getMaxValue(profile);
                minProfileValue = getMinValue(profile);
                for (i = 0; i < profile.length; i++) {
                    profile[i] = (profile[i] - minProfileValue) / (maxProfileValue - minProfileValue);
                }

                // Invert the normalized profile for the green channel (assuming channel 1 is green)
                if (c == 1) {
                    for (i = 0; i < profile.length; i++) {
                        profile[i] = 1 - profile[i];
                    }
                }

                Table.setColumn("ch" + c, profile);
                Table.update();
            }

            // Plot profile of specific slice
            selectImage(original);
            Stack.setSlice(1); // Set the slice number you want to plot
            profile = getProfile();
            // Normalize and invert profile for plotting
            maxProfileValue = getMaxValue(profile);
            minProfileValue = getMinValue(profile);
            for (i = 0; i < profile.length; i++) {
                profile[i] = (profile[i] - minProfileValue) / (maxProfileValue - minProfileValue);
            }
            if (c == 1) {
                for (i = 0; i < profile.length; i++) {
                    profile[i] = 1 - profile[i];
                }
            }
            Plot.create("Plot", "Distance", "Intensity", profile);
            Plot.show();
            run("Invert");
            Color.setLut(reds, greens, blues);
            rename("plot_ch" + c);
            mergeString = mergeString + "c" + newChannelNumber + "=" + getTitle() + " ";
            newChannelNumber++;
        } // process channel
    } // for each channel
    run("Merge Channels...", mergeString + " create");
    rename(t + "_plot");
    selectWindow(t + "_results");
}

// Function to get the maximum value in an array
function getMaxValue(array) {
    max = array[0];
    for (i = 1; i < array.length; i++) {
        if (array[i] > max) {
            max = array[i];
        }
    }
    return max;
} // end function to get maximum value

// Function to get the minimum value in an array
function getMinValue(array) {
    min = array[0];
    for (i = 1; i < array.length; i++) {
        if (array[i] < min) {
            min = array[i];
        }
    }
    return min;
} // end function to get minimum value

//===========================================================================
macro "===================="{} // this creates a visual separator in the user interface

// "Reset view for new markings" can be run individually if necessary after "Fix channel color" is run
macro "Reset view for new markings" {
    roiManager("reset");
    roiManager("Show All");
    RoiManager.associateROIsWithSlices(false);
    RoiManager.restoreCentered(false);
    RoiManager.useNamesAsLabels(false);
    Property.set("CompositeProjection", "null");
    Stack.setDisplayMode("grayscale");
    Stack.setChannel(3);  // sets red channel
    setTool("line");
}  // end Reset view for new markings

// "Save ROI manager" can be run individually if necessary after "Rename and save ROI Manager with numbers" is run
macro "Save ROI manager " {
    if (getInfo("window.type") != "Image") exit("Make sure running macro from image window.");
    dir = getDirectory("image");  // where to save results
    if (lengthOf(dir) < 1) exit("Make sure the image was opened from disk.");
    title = getTitleStripExtension();
    newName = dir + title + ".zip";
    // add command to select none in ROIManager to make sure all saved?
    roiManager("Save", newName);
    // roiManager("reset");
}  // end Save ROI Manager

// Use this function to strip any number of extensions // off images.
// Returns the title without the extension.  
function getTitleStripExtension() {
  	t = getTitle();
  	extensions = newArray(".tif", ".tiff", ".lif", ".lsm", ".czi", ".nd2", ".ND2");    
  	for(i=0; i<extensions.length; i++)
    	t = replace(t, extensions[i], "");  
  	return t;
}  // end getTitleStripExtension()

//===========================================================================
